# Supplementary material for: Urban Green Spaces and Vector-Borne Disease Risk in Africa: The Case of an Unclean Forested Park in Libreville (Gabon, Central Africa)
Source: Int J Environ Res Public Health. 2023 May 10;20(10):5774. doi: 10.3390/ijerph20105774 (PMC10217798; doi:10.3390/ijerph20105774)
Supplement: Supplementary file 1 [file ijerph-20-05774-s001.zip]

Archive with 1 entries (1 files):
- ijerph-2252703-supplementary.pdf
